# Supplementary material for: Association Between Immunotherapy and Generalization in Ocular Myasthenia Gravis as a Function of Antibody Status
Source: Rev Neurol. 2026 Jun 26;81(6):50142. doi: 10.31083/RN50142 (PMC13339795; doi:10.31083/RN50142)
Supplement: Supplementary file 1 [file 1576-6578-81-6-50142-s1.zip]

Archive with 2 entries (2 files):
- STROBE_checklist.docx
- Supplementary Material.docx
